# Supplementary material for: Cortical thickness abnormalities in patients with first episode psychosis: a meta-analysis of psychoradiologic studies and replication in an independent sample
Source: Psychoradiology. 2021 Dec 15;1(4):185–98. doi: 10.1093/psyrad/kkab015 (PMC8826222; doi:10.1093/psyrad/kkab015)
Supplement: kkab015_Supplemental_Files [file kkab015_Supplemental_Files.zip]

Archive with 2 entries (2 files):
- Response to the reviewers.docx
- Supplementary Materials.docx
